# Supplementary material for: Global Impairment of Immediate-Early Genes Expression in Rett Syndrome Models and Patients Linked to Myelination Defects
Source: Int J Mol Sci. 2023 Jan 11;24(2):1453. doi: 10.3390/ijms24021453 (PMC9864472; doi:10.3390/ijms24021453)
Supplement: Supplementary file 1 [file ijms-24-01453-s001.zip]

Archive with 1 entries (1 files):
- ijms-1901685-SI.pdf
